# Supplementary material for: High versus Standard Intensity of Thromboprophylaxis in Hospitalized Patients with COVID-19: A Systematic Review and Meta-Analysis
Source: J Clin Med. 2021 Nov 26;10(23):5549. doi: 10.3390/jcm10235549 (PMC8658422; doi:10.3390/jcm10235549)
Supplement: Supplementary file 1 [file jcm-10-05549-s001.zip]

Archive with 1 entries (1 files):
- jcm-1461868 supplementary.pdf
